# Supplementary material for: Vitamin D from UV-Irradiated Mushrooms as a Way for Vitamin D Supplementation: A Systematic Review on Classic and Nonclassic Effects in Human and Animal Models
Source: Antioxidants (Basel). 2023 Mar 16;12(3):736. doi: 10.3390/antiox12030736 (PMC10045067; doi:10.3390/antiox12030736)
Supplement: Supplementary file 1 [file antioxidants-12-00736-s001.zip]

Archive with 1 entries (1 files):
- antioxidants-2229531-supplementary.pdf
